# Supplementary material for: Novel pH-Responsive Cubosome and Hexosome Lipid Nanocarriers of SN-38 Are Prospective for Cancer Therapy
Source: Pharmaceutics. 2022 Oct 12;14(10):2175. doi: 10.3390/pharmaceutics14102175 (PMC9609773; doi:10.3390/pharmaceutics14102175)
Supplement: Supplementary file 1 [file pharmaceutics-14-02175-s001.zip]

Archive with 1 entries (1 files):
- pharmaceutics-1922076-supplementary.pdf
